# Supplementary material for: Correlation and Difference between Core Micro-Organisms and Volatile Compounds of Suan Rou from Six Regions of China
Source: Foods. 2022 Sep 5;11(17):2708. doi: 10.3390/foods11172708 (PMC9455853; doi:10.3390/foods11172708)
Supplement: Supplementary file 1 [file foods-11-02708-s001.zip]

Archive with 1 entries (1 files):
- foods-1893993-supplementary.pdf
